# Supplementary material for: Comparative characteristics of oat doubled haploids and oat × maize addition lines: Anatomical features of the leaves, chlorophyll a fluorescence and yield parameters
Source: PLoS One. 2024 Apr 9;19(4):e0298072. doi: 10.1371/journal.pone.0298072 (PMC11003612; doi:10.1371/journal.pone.0298072)
Supplement: S1 Table — (XLS) [file pone.0298072.s002.xls]

## Sheet: Sheet1
	S1 Table Means of data from measurements of leaf anatomical traits, parameters of chlorophyll a fluorescence kinetics, and yield components.
Leaf anatomical traits
Plant material	Distance between two bundles	Area of mesophyl between two bundles	Number of cells in inner bundle sheath	Area of inner bundle sheath	Average size of single cell in inner bundle sheath	Number of cells in outer bundle sheath	Area of outer bundle sheath	Average size of single cell in outer bundle sheath	SD Distance between two bundles	SD Area of mesophyl between two bundles	SD Number of cells in inner bundle sheath	SD Area of inner bundle sheath	SD Average size of single cell in inner bundle sheath	SD Number of cells in outer bundle sheath	SD Area of outer bundle sheath	SD Average size of single cell in outer bundle sheath	SE Distance between two bundles	SE Area of mesophyl between two bundles	SE Number of cells in inner bundle sheath	SE Area of inner bundle sheath	SE Average size of single cell in inner bundle sheath	SE Number of cells in outer bundle sheath	SE Area of outer bundle sheath	SE Average size of single cell in outer bundle sheath
DH I	427.815	86791.1	13.4	1698.78	126.903	11.6	6062.36	542.959	33.3215	7874.54	0.843274	195.105	13.7256	0.966092	993.252	101.206	10.5448	2491.94	0.266859	61.7419	4.34353	0.305725	314.32	32.0272
OMA I	407.193	75881.1	13.8	1735.74	124.369	12.1	6670.36	548.398	51.9666	2444.24	1.81353	497.888	29.5178	0.994429	949.836	65.8957	16.4451	773.494	0.573902	157.56	9.34108	0.314693	300.581	20.8531
DH II	341.256	61126.6	11.7	1356.16	115.274	11.8	3711.2	266.79	49.9561	10162.8	1.25167	414.735	28.8461	1.93218	687.925	55.2179	15.8089	3216.08	0.396097	131.245	9.12853	0.61145	217.698	17.474
OMA II	353.495	58968.4	13.8	1338.22	95.2954	12.3	4843.76	401.397	45.8452	8654.56	2.25093	414.323	18.8505	0.674949	488.725	60.121	14.508	2738.78	0.712318	131.115	5.96535	0.213591	154.66	19.0256
BINGO	334.321	70159.1	12.6	1120.55	88.3514	11.5	3972.04	346.239	74.0528	9394.25	1.26491	443.377	30.3599	1.08012	1083.02	90.7007	23.4344	2972.86	0.400288	140.309	9.60757	0.341811	342.728	28.7028
Parameters of chlorophyll a fluorescence kinetics
Plant material	Fv/Fm	SD	SE	Area	SD	SE	P.I.	SD	SE	ABS/CS	SD	SE	TRo/CS	SD	SE	ETo/CS	SD	SE	DIo/CS	SD	SE	RC/CSo	SD	SE
DH I	0.8278	0.011649	0.00529502	59000	7238.78	3290.36	5.3266	0.989315	0.449689	317.8	13.4981	6.13552	263.021	11.5799	5.2636	169.958	6.10664	2.77575	54.7788	4.49607	2.04367	188.516	6.2801	2.85459
OMA I	0.8332	0.00164317	0.000746894	70280	9909.19	4504.18	6.9148	1.65876	0.753983	310.8	5.06952	2.30433	258.963	4.15682	1.88946	180.413	9.22278	4.19217	51.837	1.04313	0.474151	180.997	13.5869	6.17585
DH II	0.8092	0.0102811	0.0046732	57920	10675.8	4852.62	4.553	1.27488	0.57949	313.8	20.8734	9.48792	253.748	14.1823	6.44652	165.607	5.66489	2.57495	60.0516	7.04347	3.20158	171.099	12.7463	5.79375
OMA II	0.813	0.00830662	0.00377574	45560	3661.69	1664.41	4.3794	0.550851	0.250387	313.4	17.0675	7.75796	254.847	14.4455	6.56611	166.213	10.5688	4.80399	58.5534	3.9199	1.78177	167.417	14.1192	6.41783
BINGO	0.8248	0.0120291	0.00546779	55880	4748.89	2158.59	4.9052	0.475919	0.216327	317	10.0499	4.56813	261.563	10.6768	4.8531	170.398	3.81152	1.73251	55.4366	3.33159	1.51436	174.754	0.96777	0.439895
Yield components
Plant Material	Flag leaf length	SD	SE	Flag leaf width	SD	SE	Height of main shoot		SE	Panicle length	SD	SE	Number of shoots	SD	SE	Number of seeds/plant	SD	SE	Weight of seeds/plant	SD	SE	Thousand grain weight (TGW)		SE
DH I	20.3333	6.50641	3.76093	5	1	0.578035	66.5	3.5	2.02312	12	1	0.578035	5.66667	0.57735	0.333728	85	6.245	3.60983	2.949	0.666372	0.385186	34.6331	7.02322	4.05966
OMA I	14.3333	4.64579	2.68543	9.33333	0.57735	0.333728	74.5	3.5	2.02312	14.1667	1.04083	0.601638	6	1	0.578035	19.6667	4.93288	2.85138	0.987	0.03751	0.0216821	53.1043	17.4495	10.0864
DH II	14.8333	2.25462	1.30325	4.33333	0.57735	0.333728	39.1667	6.02771	3.48423	8.5	0.5	0.289017	6.66667	0.57735	0.333728	74.6667	13.0128	7.52186	3.20067	0.373698	0.216011	43.2452	4.28813	2.47869
OMA II	19.3333	2.46644	1.42569	4.66667	0.57735	0.333728	38.3333	2.88675	1.66864	8.33333	1.1547	0.667457	5.66667	0.57735	0.333728	39	13.8924	8.03031	39	0.453899	0.262369	30.5601	2.12745	1.22974
BINGO	25.6667	2.84312	1.64342	6.33333	2.08167	1.20328	66.8333	3.81881	2.20741	11.8333	0.763763	0.441481	9	1	0.578035	262.667	86.5871	50.0504	262.667	5.6695	3.27717	62.499	2.96336	1.71292
